# Supplementary material for: ﻿Three new Xylaria species (Xylariaceae, Xylariales) on fallen leaves from Hainan Tropical Rainforest National Park
Source: MycoKeys. 2022 Jan 12;86:47–63. doi: 10.3897/mycokeys.86.71623 (PMC8770429; doi:10.3897/mycokeys.86.71623)
Supplement: XML Treatment for Xylaria hedyosmicola [file mycokeys.86.71623-treatment1.xml]

<!DOCTYPE tp:taxon-treatment
  PUBLIC "-//TaxonX//DTD Taxonomic Treatment Publishing DTD v0 20100105//EN" "tax-treatment-NSO.dtd">
<tp:taxon-treatment xmlns:tp="http://www.plazi.org/taxpub"><tp:treatment-meta><kwd-group><label>Taxon classification</label><kwd>
              <named-content content-type="kingdom">Fungi</named-content>
            </kwd><kwd>
              <named-content content-type="order">Xylariales</named-content>
            </kwd><kwd>
              <named-content content-type="family">Xylariaceae</named-content>
            </kwd></kwd-group><mixed-citation publication-type="journal"><person-group><name><surname>Pan</surname><given-names>Xiao-Yan</given-names></name><name><surname>Song</surname><given-names>Zi-Kun</given-names></name><name><surname>Qu</surname><given-names>Zhi</given-names></name><name><surname>Liu</surname><given-names>Tie-Dong</given-names></name><name><surname>Ma</surname><given-names>Hai-Xia</given-names></name></person-group><article-title>﻿Three new <italic><tp:taxon-name><tp:taxon-name-part taxon-name-part-type="genus" reg="Xylaria">Xylaria</tp:taxon-name-part></tp:taxon-name></italic> species (<tp:taxon-name><tp:taxon-name-part taxon-name-part-type="family">Xylariaceae</tp:taxon-name-part></tp:taxon-name>, <tp:taxon-name><tp:taxon-name-part taxon-name-part-type="order">Xylariales</tp:taxon-name-part></tp:taxon-name>) on fallen leaves from Hainan Tropical Rainforest National Park</article-title><source>MycoKeys</source><day>12</day><month>01</month><year>2022</year><volume>86</volume><fpage>47</fpage><lpage>63</lpage><pub-id pub-id-type="doi">10.3897/mycokeys.86.71623</pub-id></mixed-citation></tp:treatment-meta><tp:nomenclature><label>﻿</label><tp:taxon-name>
            <object-id xmlns:xlink="http://www.w3.org/1999/xlink" content-type="arpha" xlink:type="simple">12087348-54F1-5006-A915-68982B5B3556</object-id>
            <tp:taxon-name-part taxon-name-part-type="genus" reg="Xylaria">Xylaria</tp:taxon-name-part>
            <tp:taxon-name-part taxon-name-part-type="species" reg="hedyosmicola">hedyosmicola</tp:taxon-name-part>
            <object-id xmlns:xlink="http://www.w3.org/1999/xlink" content-type="mycobank" xlink:type="simple">839780</object-id>
          </tp:taxon-name><tp:taxon-authority>Hai X. Ma &amp; X.Y. Pan</tp:taxon-authority><tp:taxon-status xmlns:xlink="http://www.w3.org/1999/xlink" xlink:type="simple">sp. nov.</tp:taxon-status><xref ref-type="fig" rid="F2">Figure 2</xref></tp:nomenclature><tp:treatment-sec sec-type="diagnosis" id="SECID0EXLBI"><title>Diagnosis.</title><p>Differs from <italic><tp:taxon-name><tp:taxon-name-part taxon-name-part-type="genus" reg="Xylaria">X.</tp:taxon-name-part><tp:taxon-name-part taxon-name-part-type="species" reg="vagans">vagans</tp:taxon-name-part></tp:taxon-name></italic> by its stromata without a black rhizomorphoid mycelium connecting dead leaves, larger ascospores and tubular to slightly urn-shaped apical apparatus. Differs from <italic><tp:taxon-name><tp:taxon-name-part taxon-name-part-type="genus" reg="Xylaria">X.</tp:taxon-name-part><tp:taxon-name-part taxon-name-part-type="species" reg="betulicola">betulicola</tp:taxon-name-part></tp:taxon-name></italic> by its smaller stromta and larger ascospores.</p></tp:treatment-sec><tp:treatment-sec sec-type="Typification" id="SECID0ETMBI"><title>Typification.</title><p>China. Hainan Province, Lingshui County, Diaoluoshan Natural Reserve, on fallen leaves of <italic><tp:taxon-name><tp:taxon-name-part taxon-name-part-type="genus" reg="Hedyosmum">Hedyosmum</tp:taxon-name-part><tp:taxon-name-part taxon-name-part-type="species" reg="orientale">orientale</tp:taxon-name-part></tp:taxon-name></italic> (<tp:taxon-name><tp:taxon-name-part taxon-name-part-type="family">Chloranthaceae</tp:taxon-name-part></tp:taxon-name>), 31 December 2020, Haixia Ma (holotype, <abbrev xmlns:xlink="http://www.w3.org/1999/xlink" content-type="institution" xlink:title="Fungarium of the Institute of Tropical Bioscience and Biotechnology, Chinese Academy of Tropical Agricultural Sciences" id="ABBRID0EJNBI" xlink:type="simple">FCATAS</abbrev> 856).</p></tp:treatment-sec><tp:treatment-sec sec-type="etymology" id="SECID0EONBI"><title>Etymology.</title><p>“<bold><italic><tp:taxon-name><tp:taxon-name-part taxon-name-part-type="genus" reg="Xylaria"/><tp:taxon-name-part taxon-name-part-type="species" reg="hedyosmicola">hedyosmicola</tp:taxon-name-part></tp:taxon-name></italic></bold>” refers to the growth on leaves of <italic><tp:taxon-name><tp:taxon-name-part taxon-name-part-type="genus" reg="Hedyosmum">Hedyosmum</tp:taxon-name-part><tp:taxon-name-part taxon-name-part-type="species" reg="orientale">orientale</tp:taxon-name-part></tp:taxon-name></italic>.</p></tp:treatment-sec><tp:treatment-sec sec-type="Teleomorph" id="SECID0EKOBI"><title>Teleomorph.</title><p><italic>Stromata</italic> upright, solitary to cespitose, thread-like, unbranched or occasionally branched once at top, 2–5.5 cm total length; with a long sterile filiform apex up to 0.5–3 cm long; fertile part 3–17 mm long × 0.5–1 mm diam., usually consisting of closely packed or scattered perithecia; stipe 8–18 mm long × 0.1–0.5 mm diam., glabrous, finely longitudinally striate, the base slightly swollen; surface roughened, with half-exposed to fully exposed perithecial contours and wrinkles. Externally black, interior white. Texture soft. <italic>Perithecia</italic> subglobose, 200–470 µm diam. <italic><tp:taxon-name><tp:taxon-name-part taxon-name-part-type="genus" reg="Ostioles">Ostioles</tp:taxon-name-part></tp:taxon-name></italic> papillate, 11–22 µm diam. <italic>Asci</italic> with eight ascospores arranged in uniseriate manner, cylindrical, 105–160 µm total length, the spore-bearing parts 70–100 µm long × 8–12 µm broad, the stipes 25–70 µm long, with apical apparatus bluing in Melzer’s reagent, tubular to slightly urn-shaped, 2.5–4.8 µm high × 2.5–3.5 µm broad. <italic>Ascospores</italic> brown, unicellular, ellipsoid-inequilateral, with narrowly rounded ends, smooth, (12–)13–15(–16.7) × (6–) 6.5–7.5 (–8.5) µm (M = 14 × 7 µm, n = 60), straight to slightly sigmoid germ slit spore-length or almost spore-length, with a slimy sheath on ventral side swollen at both ends to form rounded non-cellular appendages visible in Indian ink.</p><fig id="F2" position="float" orientation="portrait"><object-id xmlns:xlink="http://www.w3.org/1999/xlink" content-type="doi" xlink:type="simple">10.3897/mycokeys.86.71623.figure2</object-id><object-id xmlns:xlink="http://www.w3.org/1999/xlink" content-type="arpha" xlink:type="simple">4A722037-5A19-532E-BCDB-9DAC3E3CD9AA</object-id><label>Figure 2.</label><caption><p><italic><tp:taxon-name><tp:taxon-name-part taxon-name-part-type="genus" reg="Xylaria">Xylaria</tp:taxon-name-part><tp:taxon-name-part taxon-name-part-type="species" reg="hedyosmicola">hedyosmicola</tp:taxon-name-part></tp:taxon-name></italic> (<abbrev xmlns:xlink="http://www.w3.org/1999/xlink" content-type="institution" xlink:title="Fungarium of the Institute of Tropical Bioscience and Biotechnology, Chinese Academy of Tropical Agricultural Sciences" id="ABBRID0ESPBI" xlink:type="simple">FCATAS</abbrev> 856, holotype) <bold>a, b, e</bold> stromata on leaves (b, <abbrev xmlns:xlink="http://www.w3.org/1999/xlink" content-type="institution" xlink:title="Fungarium of the Institute of Tropical Bioscience and Biotechnology, Chinese Academy of Tropical Agricultural Sciences" id="ABBRID0EZPBI" xlink:type="simple">FCATAS</abbrev> 857) <bold>c</bold> stromatal surface <bold>d</bold> section through stroma, showing a perithecium <bold>f</bold> immature asci in water <bold>g, h</bold> ascal apical ring in Melzer’s reagent <bold>i, j</bold> ascospores in Melzer’s reagent <bold>k</bold> ascus in 1% SDS <bold>l, m</bold> asci and ascal apical ring in Melzer’s reagent <bold>n</bold> ascospore in Melzer’s reagent showing straight germ slit <bold>o</bold> ascospore in Melzer’s reagent showing slightly sigmoid germ slit <bold>p, q</bold> ascospore showing a slimy sheath and non-cellular appendages in India ink. Scale bars: 1 cm (<bold>a, b</bold>); 0.1 mm (<bold>c, d</bold>); 0.5 mm (<bold>e</bold>); 20 µm (<bold>f, m</bold>); 10 µm (<bold>g–l, n–q</bold>).</p></caption><graphic xmlns:xlink="http://www.w3.org/1999/xlink" xlink:href="mycokeys-86-047-g002.jpg" position="float" orientation="portrait" xlink:type="simple" id="oo_633259.jpg"><uri content-type="original_file" xlink:type="simple">https://binary.pensoft.net/fig/633259</uri></graphic></fig></tp:treatment-sec><tp:treatment-sec sec-type="Additional specimen examined" id="SECID0EBRBI"><title>Additional specimen examined.</title><p>China. Hainan Province, Lingshui County, Diaoluoshan Natural Reserve, on fallen leaves of <italic><tp:taxon-name><tp:taxon-name-part taxon-name-part-type="genus" reg="Hedyosmum">Hedyosmum</tp:taxon-name-part><tp:taxon-name-part taxon-name-part-type="species" reg="orientale">orientale</tp:taxon-name-part></tp:taxon-name></italic>, 31 December 2020, Haixia Ma (<abbrev xmlns:xlink="http://www.w3.org/1999/xlink" content-type="institution" xlink:title="Fungarium of the Institute of Tropical Bioscience and Biotechnology, Chinese Academy of Tropical Agricultural Sciences" id="ABBRID0ESRBI" xlink:type="simple">FCATAS</abbrev> 857).</p></tp:treatment-sec><tp:treatment-sec sec-type="remarks" id="SECID0EXRBI"><title>Remarks.</title><p><italic><tp:taxon-name><tp:taxon-name-part taxon-name-part-type="genus" reg="Xylaria">Xylaria</tp:taxon-name-part><tp:taxon-name-part taxon-name-part-type="species" reg="hedyosmicola">hedyosmicola</tp:taxon-name-part></tp:taxon-name></italic> closely resembles <italic><tp:taxon-name><tp:taxon-name-part taxon-name-part-type="genus" reg="Xylaria">X.</tp:taxon-name-part><tp:taxon-name-part taxon-name-part-type="species" reg="vagans">vagans</tp:taxon-name-part></tp:taxon-name></italic> Petch by sharing thread-like or long hair-like stromata bearing closely packed or scattered perithecia with a long sterile filiform apex. <italic><tp:taxon-name><tp:taxon-name-part taxon-name-part-type="genus" reg="Xylaria">Xylaria</tp:taxon-name-part><tp:taxon-name-part taxon-name-part-type="species" reg="vagans">vagans</tp:taxon-name-part></tp:taxon-name></italic> was originally described and illustrated by <xref ref-type="bibr" rid="B30">Petch (1915)</xref> from Sri Lanka. However, based on comparisons of the descriptions and illustrations, there were some differences between the two species. <italic><tp:taxon-name><tp:taxon-name-part taxon-name-part-type="genus" reg="Xylaria">Xylaria</tp:taxon-name-part><tp:taxon-name-part taxon-name-part-type="species" reg="hedyosmicola">hedyosmicola</tp:taxon-name-part></tp:taxon-name></italic> has larger sporiferous part of asci (70–100 µm × 8–12 µm) with tubular to slightly urn-shaped apical apparatus bluing in Melzer’s reagent, brown and larger ascospores with straight (Fig. <xref ref-type="fig" rid="F2">2n and p</xref>) to slightly sigmoid germ slit (Fig. <xref ref-type="fig" rid="F2">2o</xref>), with narrowly rounded ends and a slimy sheath on ventral side swollen at both ends to form rounded non-cellular appendages, while <italic><tp:taxon-name><tp:taxon-name-part taxon-name-part-type="genus" reg="Xylaria">X.</tp:taxon-name-part><tp:taxon-name-part taxon-name-part-type="species" reg="vagans">vagans</tp:taxon-name-part></tp:taxon-name></italic> has a black rhizomorphoid mycelium connecting dead leaves, smaller sporiferous part 68–72 µm × 6 µm and black-brown, cymbiform, smaller ascospores 9–12 × 5–6 µm, with broadly rounded ends and is without apical apparatus, germ slit and sheath or appendages (<xref ref-type="bibr" rid="B30">Petch 1915</xref>). Unfortunately, the molecular sequences of <italic><tp:taxon-name><tp:taxon-name-part taxon-name-part-type="genus" reg="Xylaria">X.</tp:taxon-name-part><tp:taxon-name-part taxon-name-part-type="species" reg="vagans">vagans</tp:taxon-name-part></tp:taxon-name></italic> from Sri Lanka were not available.</p><p><italic><tp:taxon-name><tp:taxon-name-part taxon-name-part-type="genus" reg="Xylaria">Xylaria</tp:taxon-name-part><tp:taxon-name-part taxon-name-part-type="species" reg="betulicola">betulicola</tp:taxon-name-part></tp:taxon-name></italic> Hai X. Ma, Lar.N. Vassiljeva &amp; Yu Li is similar to <italic><tp:taxon-name><tp:taxon-name-part taxon-name-part-type="genus" reg="Xylaria">X.</tp:taxon-name-part><tp:taxon-name-part taxon-name-part-type="species" reg="hedyosmicola">hedyosmicola</tp:taxon-name-part></tp:taxon-name></italic> in stromatal morphology, but differs in having larger stromata 3–7 cm, slightly smaller ascospores (11.5)12–14(15) × 5–6 µm, without sheath or appendages (<xref ref-type="bibr" rid="B24">Ma and Li 2018</xref>). In the phylogenetic tree, <italic><tp:taxon-name><tp:taxon-name-part taxon-name-part-type="genus" reg="Xylaria">X.</tp:taxon-name-part><tp:taxon-name-part taxon-name-part-type="species" reg="hedyosmicola">hedyosmicola</tp:taxon-name-part></tp:taxon-name></italic> formed a fully supported clade with <italic><tp:taxon-name><tp:taxon-name-part taxon-name-part-type="genus" reg="Xylaria">Xylaria</tp:taxon-name-part></tp:taxon-name></italic> sp. 6 from Hawaiian Islands, USA (<xref ref-type="bibr" rid="B14">Hsieh et al. 2010</xref>). Although there are no descriptions on <italic><tp:taxon-name><tp:taxon-name-part taxon-name-part-type="genus" reg="Xylaria">Xylaria</tp:taxon-name-part></tp:taxon-name></italic> sp. 6 in the study of <xref ref-type="bibr" rid="B14">Hsieh et al. (2010)</xref>, we suspected that it is conspecific with <italic><tp:taxon-name><tp:taxon-name-part taxon-name-part-type="genus" reg="Xylaria">X.</tp:taxon-name-part><tp:taxon-name-part taxon-name-part-type="species" reg="hedyosmicola">hedyosmicola</tp:taxon-name-part></tp:taxon-name></italic>. The sequences comparison showed that there are 98.7%, 99% and 99.9% maximal percentage identities, respectively in ITS, TUB and RPB2 between <italic><tp:taxon-name><tp:taxon-name-part taxon-name-part-type="genus" reg="Xylaria">X.</tp:taxon-name-part><tp:taxon-name-part taxon-name-part-type="species" reg="hedyosmicola">hedyosmicola</tp:taxon-name-part></tp:taxon-name></italic> (<abbrev xmlns:xlink="http://www.w3.org/1999/xlink" content-type="institution" xlink:title="Fungarium of the Institute of Tropical Bioscience and Biotechnology, Chinese Academy of Tropical Agricultural Sciences" id="ABBRID0ECXBI" xlink:type="simple">FCATAS</abbrev> 856) and <italic><tp:taxon-name><tp:taxon-name-part taxon-name-part-type="genus" reg="Xylaria">Xylaria</tp:taxon-name-part></tp:taxon-name></italic> sp. 6 from USA (JDR 258).</p></tp:treatment-sec><ref-list><ref id="B30"><mixed-citation xmlns:xlink="http://www.w3.org/1999/xlink" xlink:type="simple"><institution xlink:type="simple">Petch</institution> (<year>1915</year>) Annals of the Royal Botanical Gardens, Peradeniya 6(1): e68.</mixed-citation></ref><ref id="B24"><mixed-citation xmlns:xlink="http://www.w3.org/1999/xlink" xlink:type="simple"><person-group><name name-style="western"><surname>Ma</surname><given-names>HX</given-names></name><name name-style="western"><surname>Li</surname><given-names>Y</given-names></name></person-group> (<year>2018</year>) <article-title><italic><tp:taxon-name><tp:taxon-name-part taxon-name-part-type="genus">Xylaria</tp:taxon-name-part><tp:taxon-name-part taxon-name-part-type="species">crinalis</tp:taxon-name-part></tp:taxon-name></italic> and <italic><tp:taxon-name><tp:taxon-name-part taxon-name-part-type="genus">X.</tp:taxon-name-part><tp:taxon-name-part taxon-name-part-type="species">betulicola</tp:taxon-name-part></tp:taxon-name></italic> from China – two new s-pecies with thread-like stromata.</article-title><source>Sydowia</source><volume>70</volume>: <fpage>37</fpage>–<lpage>49</lpage>. <ext-link xlink:href="10.12905/0380.sydowia70-2018-0037" ext-link-type="doi" xlink:type="simple">https://doi.org/10.12905/0380.sydowia70-2018-0037</ext-link></mixed-citation></ref><ref id="B14"><mixed-citation xmlns:xlink="http://www.w3.org/1999/xlink" xlink:type="simple"><person-group><name name-style="western"><surname>Hsieh</surname><given-names>HM</given-names></name><name name-style="western"><surname>Lin</surname><given-names>CR</given-names></name><name name-style="western"><surname>Fang</surname><given-names>MJ</given-names></name><name name-style="western"><surname>Rogers</surname><given-names>JD</given-names></name><name name-style="western"><surname>Fournier</surname><given-names>J</given-names></name><name name-style="western"><surname>Lechat</surname><given-names>C</given-names></name><name name-style="western"><surname>Ju</surname><given-names>YM</given-names></name></person-group> (<year>2010</year>) <article-title>P-hylogenetic status of <tp:taxon-name><tp:taxon-name-part taxon-name-part-type="genus">Xylaria</tp:taxon-name-part><tp:taxon-name-part taxon-name-part-type="infraspecific-rank">subgen.</tp:taxon-name-part><tp:taxon-name-part taxon-name-part-type="subgenus">Pseudoxylaria</tp:taxon-name-part></tp:taxon-name> among taxa of the subfa-mily <tp:taxon-name><tp:taxon-name-part taxon-name-part-type="subfamily">Xylarioideae</tp:taxon-name-part></tp:taxon-name> (<tp:taxon-name><tp:taxon-name-part taxon-name-part-type="family">Xylariaceae</tp:taxon-name-part></tp:taxon-name>) and phylogeny of the taxa involved in the s-ubfamily.</article-title><source>Molecular Phylogenetics and Evolution</source><volume>54</volume>: <fpage>957</fpage>–<lpage>969</lpage>. <ext-link xlink:href="10.1016/j.ympev.2009.12.015" ext-link-type="doi" xlink:type="simple">https://doi.org/10.1016/j.ympev.2009.12.015</ext-link></mixed-citation></ref></ref-list></tp:taxon-treatment>
