# Supplementary material for: ﻿Three new Xylaria species (Xylariaceae, Xylariales) on fallen leaves from Hainan Tropical Rainforest National Park
Source: MycoKeys. 2022 Jan 12;86:47–63. doi: 10.3897/mycokeys.86.71623 (PMC8770429; doi:10.3897/mycokeys.86.71623)
Supplement: XML Treatment for Xylaria lindericola [file mycokeys.86.71623-treatment2.xml]

<!DOCTYPE tp:taxon-treatment
  PUBLIC "-//TaxonX//DTD Taxonomic Treatment Publishing DTD v0 20100105//EN" "tax-treatment-NSO.dtd">
<tp:taxon-treatment xmlns:tp="http://www.plazi.org/taxpub"><tp:treatment-meta><kwd-group><label>Taxon classification</label><kwd>
              <named-content content-type="kingdom">Fungi</named-content>
            </kwd><kwd>
              <named-content content-type="order">Xylariales</named-content>
            </kwd><kwd>
              <named-content content-type="family">Xylariaceae</named-content>
            </kwd></kwd-group><mixed-citation publication-type="journal"><person-group><name><surname>Pan</surname><given-names>Xiao-Yan</given-names></name><name><surname>Song</surname><given-names>Zi-Kun</given-names></name><name><surname>Qu</surname><given-names>Zhi</given-names></name><name><surname>Liu</surname><given-names>Tie-Dong</given-names></name><name><surname>Ma</surname><given-names>Hai-Xia</given-names></name></person-group><article-title>﻿Three new <italic><tp:taxon-name><tp:taxon-name-part taxon-name-part-type="genus" reg="Xylaria">Xylaria</tp:taxon-name-part></tp:taxon-name></italic> species (<tp:taxon-name><tp:taxon-name-part taxon-name-part-type="family">Xylariaceae</tp:taxon-name-part></tp:taxon-name>, <tp:taxon-name><tp:taxon-name-part taxon-name-part-type="order">Xylariales</tp:taxon-name-part></tp:taxon-name>) on fallen leaves from Hainan Tropical Rainforest National Park</article-title><source>MycoKeys</source><day>12</day><month>01</month><year>2022</year><volume>86</volume><fpage>47</fpage><lpage>63</lpage><pub-id pub-id-type="doi">10.3897/mycokeys.86.71623</pub-id></mixed-citation></tp:treatment-meta><tp:nomenclature><label>﻿</label><tp:taxon-name>
            <object-id xmlns:xlink="http://www.w3.org/1999/xlink" content-type="arpha" xlink:type="simple">8273E502-A2D0-5CBF-BBDA-8B1CA1211B59</object-id>
            <tp:taxon-name-part taxon-name-part-type="genus" reg="Xylaria">Xylaria</tp:taxon-name-part>
            <tp:taxon-name-part taxon-name-part-type="species" reg="lindericola">lindericola</tp:taxon-name-part>
            <object-id xmlns:xlink="http://www.w3.org/1999/xlink" content-type="mycobank" xlink:type="simple">839554</object-id>
          </tp:taxon-name><tp:taxon-authority>Hai X. Ma &amp; X.Y. Pan</tp:taxon-authority><tp:taxon-status xmlns:xlink="http://www.w3.org/1999/xlink" xlink:type="simple">sp. nov.</tp:taxon-status><xref ref-type="fig" rid="F3">Figure 3</xref></tp:nomenclature><tp:treatment-sec sec-type="diagnosis" id="SECID0ELZBI"><title>Diagnosis.</title><p>Differs from <tp:taxon-name><tp:taxon-name-part taxon-name-part-type="genus" reg="Xylaria">X.</tp:taxon-name-part><tp:taxon-name-part taxon-name-part-type="species" reg="sicula">sicula</tp:taxon-name-part><tp:taxon-name-part taxon-name-part-type="infraspecific-rank">f.</tp:taxon-name-part><tp:taxon-name-part taxon-name-part-type="form" reg="major">major</tp:taxon-name-part></tp:taxon-name> by its subglobose stromata without a long sterile apex, larger ascospores and host plant. Differs from <italic><tp:taxon-name><tp:taxon-name-part taxon-name-part-type="genus" reg="Xylaria">X.</tp:taxon-name-part><tp:taxon-name-part taxon-name-part-type="species" reg="hypsipoda">hypsipoda</tp:taxon-name-part></tp:taxon-name></italic> by its black stromata, glabrous stipes and smaller apical apparatus.</p></tp:treatment-sec><tp:treatment-sec sec-type="Typification" id="SECID0EN1BI"><title>Typification.</title><p>China. Hainan Province, Lingshui County, Diaoluoshan Natural Reserve, on fallen leaves of <italic><tp:taxon-name><tp:taxon-name-part taxon-name-part-type="genus" reg="Lindera">Lindera</tp:taxon-name-part><tp:taxon-name-part taxon-name-part-type="species" reg="robusta">robusta</tp:taxon-name-part></tp:taxon-name></italic> (<tp:taxon-name><tp:taxon-name-part taxon-name-part-type="family">Lauraceae</tp:taxon-name-part></tp:taxon-name>), 31 December 2020, Haixia Ma (holotype, <abbrev xmlns:xlink="http://www.w3.org/1999/xlink" content-type="institution" xlink:title="Fungarium of the Institute of Tropical Bioscience and Biotechnology, Chinese Academy of Tropical Agricultural Sciences" id="ABBRID0ED2BI" xlink:type="simple">FCATAS</abbrev> 852).</p></tp:treatment-sec><tp:treatment-sec sec-type="etymology" id="SECID0EI2BI"><title>Etymology.</title><p>“<bold><italic><tp:taxon-name><tp:taxon-name-part taxon-name-part-type="genus" reg="Xylaria"/><tp:taxon-name-part taxon-name-part-type="species" reg="lindericola">lindericola</tp:taxon-name-part></tp:taxon-name></italic></bold>” refers to the growth on leaves of <italic><tp:taxon-name><tp:taxon-name-part taxon-name-part-type="genus" reg="Lindera">Lindera</tp:taxon-name-part><tp:taxon-name-part taxon-name-part-type="species" reg="robusta">robusta</tp:taxon-name-part></tp:taxon-name></italic>.</p></tp:treatment-sec><tp:treatment-sec sec-type="Teleomorph" id="SECID0EE3BI"><title>Teleomorph.</title><p><italic>Stromata</italic> upright or prostrate, solitary to cespitose, unbranched or branched once or more at stipe, 3–26 cm total length; fertile part subglobose on long filiform stipes, 0.1–0.4 cm diam., the stipe 3–25 cm long × 0.1–1 mm diam., glabrous, finely longitudinally striate, the base slightly swollen; surface roughened by wrinkles and barely exposes perithecial contours. External black, interior white. Texture soft. <italic>Perithecia</italic> subglobose, 300–550 µm diam. <italic><tp:taxon-name><tp:taxon-name-part taxon-name-part-type="genus" reg="Ostioles">Ostioles</tp:taxon-name-part></tp:taxon-name></italic> black, papillate. <italic>Asci</italic> with eight ascospores in uniseriate manner, cylindrical, 105–165 µm total length, the spore-bearing parts 65–115 µm long × 7.5–10.5 µm broad, the stipes 25–65 µm long, with apical apparatus bluing in Melzer’s reagent, tubular to urn-shaped, 3.9–5.5 µm high × 3–5 µm broad. <italic>Ascospores</italic> brown, unicellular, ellipsoid-inequilateral, with slightly narrowly rounded ends, aberrant ascospores with strongly pinched or beaked ends, smooth, (12.5–)13.5–15.5(–18) × (7–) 7.5–8.5 (–9.5) µm (M = 14.8 × 8 µm, n=60), with straight germ slit spore-length, without sheath or appendages visible in India ink.</p></tp:treatment-sec><tp:treatment-sec sec-type="Additional specimen examined" id="SECID0EZ3BI"><title>Additional specimen examined.</title><p>China. Hainan Province, Lingshui County, Diaoluoshan Natural Reserve, on fallen leaves of <italic><tp:taxon-name><tp:taxon-name-part taxon-name-part-type="genus" reg="Lindera">Lindera</tp:taxon-name-part><tp:taxon-name-part taxon-name-part-type="species" reg="robusta">robusta</tp:taxon-name-part></tp:taxon-name></italic>, 31 December 2020, Haixia Ma (<abbrev xmlns:xlink="http://www.w3.org/1999/xlink" content-type="institution" xlink:title="Fungarium of the Institute of Tropical Bioscience and Biotechnology, Chinese Academy of Tropical Agricultural Sciences" id="ABBRID0EK4BI" xlink:type="simple">FCATAS</abbrev> 853).</p></tp:treatment-sec><tp:treatment-sec sec-type="remarks" id="SECID0EP4BI"><title>Remarks.</title><p><italic><tp:taxon-name><tp:taxon-name-part taxon-name-part-type="genus" reg="Xylaria">Xylaria</tp:taxon-name-part><tp:taxon-name-part taxon-name-part-type="species" reg="lindericola">lindericola</tp:taxon-name-part></tp:taxon-name></italic> is distinguished by its subglobose fertile part of stroma on a long filiform stipe and growing on fallen leaves of <italic><tp:taxon-name><tp:taxon-name-part taxon-name-part-type="genus" reg="Lindera">Lindera</tp:taxon-name-part><tp:taxon-name-part taxon-name-part-type="species" reg="robusta">robusta</tp:taxon-name-part></tp:taxon-name></italic>. The species is somewhat similar to <tp:taxon-name><tp:taxon-name-part taxon-name-part-type="genus" reg="Xylaria">X.</tp:taxon-name-part><tp:taxon-name-part taxon-name-part-type="species" reg="sicula">sicula</tp:taxon-name-part><tp:taxon-name-part taxon-name-part-type="infraspecific-rank">f.</tp:taxon-name-part><tp:taxon-name-part taxon-name-part-type="form" reg="major">major</tp:taxon-name-part></tp:taxon-name> in morphology of stromatal fertile part. However, <tp:taxon-name><tp:taxon-name-part taxon-name-part-type="genus" reg="Xylaria">X.</tp:taxon-name-part><tp:taxon-name-part taxon-name-part-type="species" reg="sicula">sicula</tp:taxon-name-part><tp:taxon-name-part taxon-name-part-type="infraspecific-rank">f.</tp:taxon-name-part><tp:taxon-name-part taxon-name-part-type="form" reg="major">major</tp:taxon-name-part></tp:taxon-name> has stromata with long sterile apex, slightly smaller ascospores 9–13(–15) × (3–) 4.5–6 (–7) µm and grows on dead <italic><tp:taxon-name><tp:taxon-name-part taxon-name-part-type="genus" reg="Olea">Olea</tp:taxon-name-part></tp:taxon-name></italic> leaves (<xref ref-type="bibr" rid="B1">Ciccarone 1947</xref>; <xref ref-type="bibr" rid="B10">Graniti 1959</xref>; <xref ref-type="bibr" rid="B7">Fournier 2014</xref>). In the phylogenetic tree, <italic><tp:taxon-name><tp:taxon-name-part taxon-name-part-type="genus" reg="Xylaria">X.</tp:taxon-name-part><tp:taxon-name-part taxon-name-part-type="species" reg="lindericola">lindericola</tp:taxon-name-part></tp:taxon-name></italic> formed a fully supported clade with <tp:taxon-name><tp:taxon-name-part taxon-name-part-type="genus" reg="Xylaria">X.</tp:taxon-name-part><tp:taxon-name-part taxon-name-part-type="species" reg="sicula">sicula</tp:taxon-name-part><tp:taxon-name-part taxon-name-part-type="infraspecific-rank">f.</tp:taxon-name-part><tp:taxon-name-part taxon-name-part-type="form" reg="major">major</tp:taxon-name-part></tp:taxon-name> (Figure <xref ref-type="fig" rid="F1">1</xref>).</p><p><italic><tp:taxon-name><tp:taxon-name-part taxon-name-part-type="genus" reg="Xylaria">Xylaria</tp:taxon-name-part><tp:taxon-name-part taxon-name-part-type="species" reg="hypsipoda">hypsipoda</tp:taxon-name-part></tp:taxon-name></italic> Massee is similar to <italic><tp:taxon-name><tp:taxon-name-part taxon-name-part-type="genus" reg="Xylaria">X.</tp:taxon-name-part><tp:taxon-name-part taxon-name-part-type="species" reg="lindericola">lindericola</tp:taxon-name-part></tp:taxon-name></italic> by sharing globose stromata and ascospores dimensions, but differs in having stromata with whitish scales, hairy stipes and urn-shaped, slightly larger apical apparatus 5–8 µm high × 2.9–5 µm broad (<xref ref-type="bibr" rid="B34">Rogers et al. 1987</xref>).</p><p><italic><tp:taxon-name><tp:taxon-name-part taxon-name-part-type="genus" reg="Xylaria">Xylaria</tp:taxon-name-part><tp:taxon-name-part taxon-name-part-type="species" reg="ficicola">ficicola</tp:taxon-name-part></tp:taxon-name></italic> resembles <italic><tp:taxon-name><tp:taxon-name-part taxon-name-part-type="genus" reg="Xylaria">X.</tp:taxon-name-part><tp:taxon-name-part taxon-name-part-type="species" reg="lindericola">lindericola</tp:taxon-name-part></tp:taxon-name></italic> in stromatal morphology, but differs in having strongly exposed perithecial mounds of stromatal surface, larger ascospores (16–) 17.5–21(–22.7) × 6.5–8.5 µm with conspicuous hyaline noncellular appendage and grows on fallen leaves and petioles of <italic><tp:taxon-name><tp:taxon-name-part taxon-name-part-type="genus" reg="Ficus">Ficus</tp:taxon-name-part><tp:taxon-name-part taxon-name-part-type="species" reg="auriculata">auriculata</tp:taxon-name-part></tp:taxon-name></italic> (<xref ref-type="bibr" rid="B25">Ma et al. 2011</xref>). <italic><tp:taxon-name><tp:taxon-name-part taxon-name-part-type="genus" reg="Xylaria">Xylaria</tp:taxon-name-part><tp:taxon-name-part taxon-name-part-type="species" reg="heloidea">heloidea</tp:taxon-name-part></tp:taxon-name></italic> Penz. &amp; Sacc. from Indonesia is somewhat similar to <italic><tp:taxon-name><tp:taxon-name-part taxon-name-part-type="genus" reg="Xylaria">X.</tp:taxon-name-part><tp:taxon-name-part taxon-name-part-type="species" reg="lindericola">lindericola</tp:taxon-name-part></tp:taxon-name></italic> in stromatal morphology, but the former has obconical, convex stromatal top, larger ascospores (14.5–) 15.5–18(–19) × (5–)5.5–6.5(–7) µm (16.7 × 6.1 µm), with a hyaline sheath swelling at both ends to form non-cellular appendages and grows on fallen fruits, twigs, petioles, and leaves of various plants (<xref ref-type="bibr" rid="B20">Ju et al. 2018</xref>).</p><p><italic><tp:taxon-name><tp:taxon-name-part taxon-name-part-type="genus" reg="Xylaria">Xylaria</tp:taxon-name-part><tp:taxon-name-part taxon-name-part-type="species" reg="comosa">comosa</tp:taxon-name-part></tp:taxon-name></italic> (Mont.) Fr. and <italic><tp:taxon-name><tp:taxon-name-part taxon-name-part-type="genus" reg="Xylaria">X.</tp:taxon-name-part><tp:taxon-name-part taxon-name-part-type="species" reg="clusiae">clusiae</tp:taxon-name-part></tp:taxon-name></italic> K.F. Rodrigues, J.D. Rogers &amp; Samuels are also somewhat similar to <italic><tp:taxon-name><tp:taxon-name-part taxon-name-part-type="genus" reg="Xylaria">X.</tp:taxon-name-part><tp:taxon-name-part taxon-name-part-type="species" reg="lindericola">lindericola</tp:taxon-name-part></tp:taxon-name></italic> in stromatal morphology. However, <italic><tp:taxon-name><tp:taxon-name-part taxon-name-part-type="genus" reg="Xylaria">X.</tp:taxon-name-part><tp:taxon-name-part taxon-name-part-type="species" reg="comosa">comosa</tp:taxon-name-part></tp:taxon-name></italic> has larger ascospores (21)–26–40 × 7–11 µm and larger apical ring 10.5 µm high × 7.5 µm broad (<xref ref-type="bibr" rid="B6">Dennis 1956</xref>) and <italic><tp:taxon-name><tp:taxon-name-part taxon-name-part-type="genus" reg="Xylaria">X.</tp:taxon-name-part><tp:taxon-name-part taxon-name-part-type="species" reg="clusiae">clusiae</tp:taxon-name-part></tp:taxon-name></italic> has smaller stromata 1–3.5 cm, ascospores broadly ovoida1 to nearly globose (11.6–)12.8–16.7(–18) × 8–15 µm, with colorless appendage at one end (<xref ref-type="bibr" rid="B37">Samuels and Rogerson 1990</xref>).</p><fig id="F3" position="float" orientation="portrait"><object-id xmlns:xlink="http://www.w3.org/1999/xlink" content-type="doi" xlink:type="simple">10.3897/mycokeys.86.71623.figure3</object-id><object-id xmlns:xlink="http://www.w3.org/1999/xlink" content-type="arpha" xlink:type="simple">84445627-2392-5362-B5A0-E256972A740D</object-id><label>Figure 3.</label><caption><p><italic><tp:taxon-name><tp:taxon-name-part taxon-name-part-type="genus" reg="Xylaria">Xylaria</tp:taxon-name-part><tp:taxon-name-part taxon-name-part-type="species" reg="lindericola">lindericola</tp:taxon-name-part></tp:taxon-name></italic> (<abbrev xmlns:xlink="http://www.w3.org/1999/xlink" content-type="institution" xlink:title="Fungarium of the Institute of Tropical Bioscience and Biotechnology, Chinese Academy of Tropical Agricultural Sciences" id="ABBRID0ERGCI" xlink:type="simple">FCATAS</abbrev> 852, holotype) <bold>a, b</bold> stromata on leaves <bold>c</bold> fertile part of stroma <bold>d</bold> stromatal surface <bold>e</bold> section through stroma, showing perithecia <bold>f</bold> ascal apical ring and ascospores with beaked ends in Melzer’s reagent <bold>g</bold> ascus and ascal apical ring in Melzer’s reagent <bold>h</bold> ascus in water <bold>i, j</bold> ascospores in water <bold>k, l</bold> ascospore in Melzer’s reagent <bold>m</bold> ascospore in India ink <bold>n</bold> ascospore in 1% SDS showing germ slit. Scale bars: 1.5 cm (<bold>a, b</bold>); 0.2 mm (<bold>c–e</bold>); 10 µm (<bold>f–n</bold>).</p></caption><graphic xmlns:xlink="http://www.w3.org/1999/xlink" xlink:href="mycokeys-86-047-g003.jpg" position="float" orientation="portrait" xlink:type="simple" id="oo_633260.jpg"><uri content-type="original_file" xlink:type="simple">https://binary.pensoft.net/fig/633260</uri></graphic></fig></tp:treatment-sec><tp:treatment-sec><!--Section generated to contain objects referenced in tp:taxon-treatment.--><fig id="F1" position="float" orientation="portrait"><object-id xmlns:xlink="http://www.w3.org/1999/xlink" content-type="doi" xlink:type="simple">10.3897/mycokeys.86.71623.figure1</object-id><object-id xmlns:xlink="http://www.w3.org/1999/xlink" content-type="arpha" xlink:type="simple">613D535D-1347-5B69-B0A4-2897EF41D5EA</object-id><label>Figure 1.</label><caption><p>Phylogenetic tree of <italic><tp:taxon-name><tp:taxon-name-part taxon-name-part-type="genus" reg="Xylaria">Xylaria</tp:taxon-name-part></tp:taxon-name></italic> based on multigene alignment of ITS-TUB-RPB2 in the Bayesian analysis. Bayesian posterior probabilities (≥ 0.95, before the slash markers) and RaxML bootstrap values (≥ 50, after the slash markers) are shown. Different clades are indicated as coloured blocks.</p></caption><graphic xmlns:xlink="http://www.w3.org/1999/xlink" xlink:href="mycokeys-86-047-g001.jpg" position="float" orientation="portrait" xlink:type="simple" id="oo_633258.jpg"><uri content-type="original_file" xlink:type="simple">https://binary.pensoft.net/fig/633258</uri></graphic></fig></tp:treatment-sec><ref-list><ref id="B1"><mixed-citation xmlns:xlink="http://www.w3.org/1999/xlink" xlink:type="simple"><institution xlink:type="simple">Ciccarone</institution> (<year>1947</year>) <article-title>Alcune osservazioni su una forma de <italic><tp:taxon-name><tp:taxon-name-part taxon-name-part-type="genus">Xylaria</tp:taxon-name-part><tp:taxon-name-part taxon-name-part-type="species">sicula</tp:taxon-name-part></tp:taxon-name></italic> Pass. e Beltr.</article-title><source>Nuovo Giornale Botanico Italiano</source><volume>53</volume>(<issue>1946</issue>): <fpage>356</fpage>–<lpage>358</lpage>.</mixed-citation></ref><ref id="B10"><mixed-citation xmlns:xlink="http://www.w3.org/1999/xlink" xlink:type="simple"><institution xlink:type="simple">Graniti</institution> (<year>1959</year>) <article-title>Presenza di <italic><tp:taxon-name><tp:taxon-name-part taxon-name-part-type="genus">Xylaria</tp:taxon-name-part><tp:taxon-name-part taxon-name-part-type="species">sicula</tp:taxon-name-part></tp:taxon-name></italic> Pass. Et Beltr. su frutti e foglie di olivo e considerazioni sulla specie e sulle sue forme.</article-title><source>Nuovo Giornale Botanico Italiano</source><volume>66</volume>: <fpage>364</fpage>–<lpage>376</lpage>.</mixed-citation></ref><ref id="B7"><mixed-citation xmlns:xlink="http://www.w3.org/1999/xlink" xlink:type="simple"><person-group><name name-style="western"><surname>Fournier</surname><given-names>J</given-names></name></person-group> (<year>2014</year>) Update on European species of <italic><tp:taxon-name><tp:taxon-name-part taxon-name-part-type="genus">Xylaria</tp:taxon-name-part></tp:taxon-name></italic>, 120 pp.</mixed-citation></ref><ref id="B34"><mixed-citation xmlns:xlink="http://www.w3.org/1999/xlink" xlink:type="simple"><person-group><name name-style="western"><surname>Rogers</surname><given-names>DJ</given-names></name><name name-style="western"><surname>Callan</surname><given-names>BE</given-names></name><name name-style="western"><surname>Samuels</surname><given-names>GJ</given-names></name></person-group> (<year>1987</year>) <article-title>The <tp:taxon-name><tp:taxon-name-part taxon-name-part-type="family">Xylariaceae</tp:taxon-name-part></tp:taxon-name> of the rain forests of North Sulawesi (Indonesia).</article-title><source>Mycotaxon</source><volume>31</volume>: <fpage>113</fpage>–<lpage>172</lpage>.</mixed-citation></ref><ref id="B25"><mixed-citation xmlns:xlink="http://www.w3.org/1999/xlink" xlink:type="simple"><person-group><name name-style="western"><surname>Ma</surname><given-names>HX</given-names></name><name name-style="western"><surname>Vasilyeva</surname><given-names>L</given-names></name><name name-style="western"><surname>Li</surname><given-names>Y</given-names></name></person-group> (<year>2011</year>) <article-title>A new species of <italic><tp:taxon-name><tp:taxon-name-part taxon-name-part-type="genus">Xylaria</tp:taxon-name-part></tp:taxon-name></italic> from China.</article-title><source>Mycotaxon</source><volume>116</volume>: <fpage>151</fpage>–<lpage>155</lpage>. <ext-link xlink:href="10.5248/116.151" ext-link-type="doi" xlink:type="simple">https://doi.org/10.5248/116.151</ext-link></mixed-citation></ref><ref id="B20"><mixed-citation xmlns:xlink="http://www.w3.org/1999/xlink" xlink:type="simple"><person-group><name name-style="western"><surname>Ju</surname><given-names>YM</given-names></name><name name-style="western"><surname>Rogers</surname><given-names>JD</given-names></name><name name-style="western"><surname>Hsieh</surname><given-names>HM</given-names></name></person-group> (<year>2018</year>) <article-title><italic><tp:taxon-name><tp:taxon-name-part taxon-name-part-type="genus">Xylaria</tp:taxon-name-part></tp:taxon-name></italic> species associated with fallen fruitsand seeds.</article-title><source>Mycologia</source><volume>110</volume>(<issue>4</issue>): <fpage>726</fpage>–<lpage>749</lpage>. <ext-link xlink:href="10.1080/00275514.2018.1469879" ext-link-type="doi" xlink:type="simple">https://doi.org/10.1080/00275514.2018.1469879</ext-link></mixed-citation></ref><ref id="B6"><mixed-citation xmlns:xlink="http://www.w3.org/1999/xlink" xlink:type="simple"><person-group><name name-style="western"><surname>Dennis</surname><given-names>RWG</given-names></name></person-group> (<year>1956</year>) <article-title>Some Xylarias of tropical America.</article-title><source>Kew Bulletin</source><volume>11</volume>: <fpage>401</fpage>–<lpage>444</lpage>. <ext-link xlink:href="10.2307/4109126" ext-link-type="doi" xlink:type="simple">https://doi.org/10.2307/4109126</ext-link></mixed-citation></ref><ref id="B37"><mixed-citation xmlns:xlink="http://www.w3.org/1999/xlink" xlink:type="simple"><person-group><name name-style="western"><surname>Samuels</surname><given-names>GJ</given-names></name><name name-style="western"><surname>Rogerson</surname><given-names>CT</given-names></name></person-group> (<year>1990</year>) <article-title>New <tp:taxon-name><tp:taxon-name-part taxon-name-part-type="class">Ascomycetes</tp:taxon-name-part></tp:taxon-name> from the Guayana Highland.</article-title><source>Memoirs of the New York Botanical Garden</source><volume>64</volume>: <fpage>165</fpage>–<lpage>183</lpage>.</mixed-citation></ref></ref-list></tp:taxon-treatment>
