# Supplementary material for: ﻿Three new Xylaria species (Xylariaceae, Xylariales) on fallen leaves from Hainan Tropical Rainforest National Park
Source: MycoKeys. 2022 Jan 12;86:47–63. doi: 10.3897/mycokeys.86.71623 (PMC8770429; doi:10.3897/mycokeys.86.71623)
Supplement: XML Treatment for Xylaria polysporicola [file mycokeys.86.71623-treatment3.xml]

<!DOCTYPE tp:taxon-treatment
  PUBLIC "-//TaxonX//DTD Taxonomic Treatment Publishing DTD v0 20100105//EN" "tax-treatment-NSO.dtd">
<tp:taxon-treatment xmlns:tp="http://www.plazi.org/taxpub"><tp:treatment-meta><kwd-group><label>Taxon classification</label><kwd>
              <named-content content-type="kingdom">Fungi</named-content>
            </kwd><kwd>
              <named-content content-type="order">Xylariales</named-content>
            </kwd><kwd>
              <named-content content-type="family">Xylariaceae</named-content>
            </kwd></kwd-group><mixed-citation publication-type="journal"><person-group><name><surname>Pan</surname><given-names>Xiao-Yan</given-names></name><name><surname>Song</surname><given-names>Zi-Kun</given-names></name><name><surname>Qu</surname><given-names>Zhi</given-names></name><name><surname>Liu</surname><given-names>Tie-Dong</given-names></name><name><surname>Ma</surname><given-names>Hai-Xia</given-names></name></person-group><article-title>﻿Three new <italic><tp:taxon-name><tp:taxon-name-part taxon-name-part-type="genus" reg="Xylaria">Xylaria</tp:taxon-name-part></tp:taxon-name></italic> species (<tp:taxon-name><tp:taxon-name-part taxon-name-part-type="family">Xylariaceae</tp:taxon-name-part></tp:taxon-name>, <tp:taxon-name><tp:taxon-name-part taxon-name-part-type="order">Xylariales</tp:taxon-name-part></tp:taxon-name>) on fallen leaves from Hainan Tropical Rainforest National Park</article-title><source>MycoKeys</source><day>12</day><month>01</month><year>2022</year><volume>86</volume><fpage>47</fpage><lpage>63</lpage><pub-id pub-id-type="doi">10.3897/mycokeys.86.71623</pub-id></mixed-citation></tp:treatment-meta><tp:nomenclature><label>﻿</label><tp:taxon-name>
            <object-id xmlns:xlink="http://www.w3.org/1999/xlink" content-type="arpha" xlink:type="simple">697BC6F2-DC69-5FDC-BDE5-B67B0EAB0FAC</object-id>
            <tp:taxon-name-part taxon-name-part-type="genus" reg="Xylaria">Xylaria</tp:taxon-name-part>
            <tp:taxon-name-part taxon-name-part-type="species" reg="polysporicola">polysporicola</tp:taxon-name-part>
            <object-id xmlns:xlink="http://www.w3.org/1999/xlink" content-type="mycobank" xlink:type="simple">839552</object-id>
          </tp:taxon-name><tp:taxon-authority>Hai X. Ma &amp; X.Y. Pan</tp:taxon-authority><tp:taxon-status xmlns:xlink="http://www.w3.org/1999/xlink" xlink:type="simple">sp. nov.</tp:taxon-status><xref ref-type="fig" rid="F4">Figure 4</xref></tp:nomenclature><tp:treatment-sec sec-type="diagnosis" id="SECID0EUJCI"><title>Diagnosis.</title><p>Differs from <italic><tp:taxon-name><tp:taxon-name-part taxon-name-part-type="genus" reg="Xylaria">X.</tp:taxon-name-part><tp:taxon-name-part taxon-name-part-type="species" reg="phyllocharis">phyllocharis</tp:taxon-name-part></tp:taxon-name></italic> by its half-exposed to fully exposed perithecial contours, the fertile part cylindrical and larger perithecia. Differs from <italic><tp:taxon-name><tp:taxon-name-part taxon-name-part-type="genus" reg="Xylaria">X.</tp:taxon-name-part><tp:taxon-name-part taxon-name-part-type="species" reg="phyllophila">phyllophila</tp:taxon-name-part></tp:taxon-name></italic> by its smaller ascospores. Differs from <italic><tp:taxon-name><tp:taxon-name-part taxon-name-part-type="genus" reg="Xylaria">X.</tp:taxon-name-part><tp:taxon-name-part taxon-name-part-type="species" reg="amphithele">amphithele</tp:taxon-name-part></tp:taxon-name></italic> by its cylindrical stromata.</p></tp:treatment-sec><tp:treatment-sec sec-type="Typification" id="SECID0E2KCI"><title>Typification.</title><p>China. Hainan Province, Lingshui County, Diaoluoshan Natural Reserve, on fallen leaves of <italic><tp:taxon-name><tp:taxon-name-part taxon-name-part-type="genus" reg="Polyspora">Polyspora</tp:taxon-name-part><tp:taxon-name-part taxon-name-part-type="species" reg="hainanensis">hainanensis</tp:taxon-name-part></tp:taxon-name></italic> (<tp:taxon-name><tp:taxon-name-part taxon-name-part-type="family">Theaceae</tp:taxon-name-part></tp:taxon-name>), 31 December 2020, Haixia Ma (holotype, <abbrev xmlns:xlink="http://www.w3.org/1999/xlink" content-type="institution" xlink:title="Fungarium of the Institute of Tropical Bioscience and Biotechnology, Chinese Academy of Tropical Agricultural Sciences" id="ABBRID0ERLCI" xlink:type="simple">FCATAS</abbrev> 848).</p></tp:treatment-sec><tp:treatment-sec sec-type="etymology" id="SECID0EWLCI"><title>Etymology.</title><p>“<bold><italic><tp:taxon-name><tp:taxon-name-part taxon-name-part-type="genus" reg="Xylaria"/><tp:taxon-name-part taxon-name-part-type="species" reg="polysporicola">polysporicola</tp:taxon-name-part></tp:taxon-name></italic></bold>” refers to the growth on leaves of <italic><tp:taxon-name><tp:taxon-name-part taxon-name-part-type="genus" reg="Polyspora">Polyspora</tp:taxon-name-part><tp:taxon-name-part taxon-name-part-type="species" reg="hainanensis">hainanensis</tp:taxon-name-part></tp:taxon-name></italic>.</p></tp:treatment-sec><tp:treatment-sec sec-type="Teleomorph" id="SECID0ESMCI"><title>Teleomorph.</title><p><italic>Stromata</italic> solitary, upright or prostrate, cylindrical, unbranched or occasionally branched, 1–4 cm total length, with acute sterile apex up to 2 mm long; fertile part 2–15 mm long × 0.5–1.6 mm diam., usually consists of closely packed perithecia and occasionally with scattered perithecia; the stipe 5–30 mm long × 0.3–1 mm diam., glabrous, finely longitudinally striate, the base slightly swollen; surface roughened, with half-exposed to fully exposed perithecial contours and wrinkles. Externally black, interior white. Texture soft. <italic>Perithecia</italic> subglobose, 0.4–0.6 mm diam. <italic><tp:taxon-name><tp:taxon-name-part taxon-name-part-type="genus" reg="Ostioles">Ostioles</tp:taxon-name-part></tp:taxon-name></italic> papillate. <italic>Asci</italic> with eight ascospores arranged in uniseriate manner, cylindrical, 115–185 µm total length, the spore-bearing parts 75–100 µm long × 6.5–9 µm broad, the stipes 30–90 µm long, with apical apparatus bluing in Melzer’s reagent, inverted hat-shaped or urn-shaped, 2.5–4.5 µm high × 2–3.2 µm broad. <italic>Ascospores</italic> brown to dark-brown, unicellular, ellipsoidal-inequilateral, with broadly rounded ends, one end slightly pinched sometimes, smooth, (11.5–)12.5–14.5(–15) × 5.5–8 µm (M = 13.2 × 6.4 µm, n=60), with straight germ slit slightly less than spore-length, a slimy sheath or non-cellular appendages visible occasionally in Indian ink.</p></tp:treatment-sec><tp:treatment-sec sec-type="material" id="SECID0EHNCI"><title>Additional specimens examined.</title><p>China. Hainan Province, Lingshui County, Diaoluoshan Natural Reserve, on fallen leaves of <italic><tp:taxon-name><tp:taxon-name-part taxon-name-part-type="genus" reg="Polyspora">Polyspora</tp:taxon-name-part><tp:taxon-name-part taxon-name-part-type="species" reg="hainanensis">hainanensis</tp:taxon-name-part></tp:taxon-name></italic>, 31 December 2020, Haixia Ma (<abbrev xmlns:xlink="http://www.w3.org/1999/xlink" content-type="institution" xlink:title="Fungarium of the Institute of Tropical Bioscience and Biotechnology, Chinese Academy of Tropical Agricultural Sciences" id="ABBRID0EYNCI" xlink:type="simple">FCATAS</abbrev> 849); 5 July 2019, Haixia Ma (<abbrev xmlns:xlink="http://www.w3.org/1999/xlink" content-type="institution" xlink:title="Fungarium of the Institute of Tropical Bioscience and Biotechnology, Chinese Academy of Tropical Agricultural Sciences" id="ABBRID0E4NCI" xlink:type="simple">FCATAS</abbrev> 850 &amp; 851).</p></tp:treatment-sec><tp:treatment-sec sec-type="remarks" id="SECID0ECOCI"><title>Remarks.</title><p><italic><tp:taxon-name><tp:taxon-name-part taxon-name-part-type="genus" reg="Xylaria">Xylaria</tp:taxon-name-part><tp:taxon-name-part taxon-name-part-type="species" reg="polysporicola">polysporicola</tp:taxon-name-part></tp:taxon-name></italic> is morphologically similar to <italic><tp:taxon-name><tp:taxon-name-part taxon-name-part-type="genus" reg="Xylaria">X.</tp:taxon-name-part><tp:taxon-name-part taxon-name-part-type="species" reg="phyllocharis">phyllocharis</tp:taxon-name-part></tp:taxon-name></italic> Mont. However, <italic><tp:taxon-name><tp:taxon-name-part taxon-name-part-type="genus" reg="Xylaria">X.</tp:taxon-name-part><tp:taxon-name-part taxon-name-part-type="species" reg="phyllocharis">phyllocharis</tp:taxon-name-part></tp:taxon-name></italic> has fully immersed perithecia, the fertile part with peg-like structures and smaller perithecia 0.2–0.3 mm diam (<xref ref-type="bibr" rid="B38">San Martín and Rogers 1989</xref>; <xref ref-type="bibr" rid="B8">Fournier et al. 2020</xref>). <italic><tp:taxon-name><tp:taxon-name-part taxon-name-part-type="genus" reg="Xylaria">Xylaria</tp:taxon-name-part><tp:taxon-name-part taxon-name-part-type="species" reg="polysporicola">polysporicola</tp:taxon-name-part></tp:taxon-name></italic> is similar to <italic><tp:taxon-name><tp:taxon-name-part taxon-name-part-type="genus" reg="Xylaria">Xylaria</tp:taxon-name-part></tp:taxon-name></italic> sp. (80082005) from Taiwan in stromatal morphology, but the latter has slightly smaller stroma (11–14 mm total length × 1 mm diam. vs. 10–40 mm total length × 0.5–1.6 mm diam.), hard texture, slightly larger ascospores 13.5–16.5 × 5–6 µm, with narrowly rounded ends (<xref ref-type="bibr" rid="B18">Ju and Rogers 1999</xref>). <italic><tp:taxon-name><tp:taxon-name-part taxon-name-part-type="genus" reg="Xylaria">Xylaria</tp:taxon-name-part><tp:taxon-name-part taxon-name-part-type="species" reg="phyllophila">phyllophila</tp:taxon-name-part></tp:taxon-name></italic> Ces. somewhat resembles <italic><tp:taxon-name><tp:taxon-name-part taxon-name-part-type="genus" reg="Xylaria">X.</tp:taxon-name-part><tp:taxon-name-part taxon-name-part-type="species" reg="polysporicola">polysporicola</tp:taxon-name-part></tp:taxon-name></italic> in stromatal morphology, but the former has larger ascospores 20 × 10 µm (<xref ref-type="bibr" rid="B2">Cooke 1883</xref>).</p><fig id="F4" position="float" orientation="portrait"><object-id xmlns:xlink="http://www.w3.org/1999/xlink" content-type="doi" xlink:type="simple">10.3897/mycokeys.86.71623.figure4</object-id><object-id xmlns:xlink="http://www.w3.org/1999/xlink" content-type="arpha" xlink:type="simple">A8FBE5F4-6C3C-5A18-AE8F-9899656A375C</object-id><label>Figure 4.</label><caption><p><italic><tp:taxon-name><tp:taxon-name-part taxon-name-part-type="genus" reg="Xylaria">Xylaria</tp:taxon-name-part><tp:taxon-name-part taxon-name-part-type="species" reg="polysporicola">polysporicola</tp:taxon-name-part></tp:taxon-name></italic> (<abbrev xmlns:xlink="http://www.w3.org/1999/xlink" content-type="institution" xlink:title="Fungarium of the Institute of Tropical Bioscience and Biotechnology, Chinese Academy of Tropical Agricultural Sciences" id="ABBRID0EQRCI" xlink:type="simple">FCATAS</abbrev> 848, holotype) <bold>a, b</bold> stromata on leaves (b, <abbrev xmlns:xlink="http://www.w3.org/1999/xlink" content-type="institution" xlink:title="Fungarium of the Institute of Tropical Bioscience and Biotechnology, Chinese Academy of Tropical Agricultural Sciences" id="ABBRID0EXRCI" xlink:type="simple">FCATAS</abbrev> 851) <bold>c</bold> stromatal surface <bold>d</bold> section through stroma, showing perithecia <bold>e, g</bold> asci and ascal apical ring in Melzer’s reagent <bold>f, i</bold> ascal apical ring in Melzer’s reagent <bold>h</bold> asci in black India ink <bold>j</bold> ascospore with germ slit in 1% SDS <bold>k, l</bold> ascospore in water <bold>m, n</bold> ascospore showing a slimy sheath and non-cellular appendages in India ink (<abbrev xmlns:xlink="http://www.w3.org/1999/xlink" content-type="institution" xlink:title="Fungarium of the Institute of Tropical Bioscience and Biotechnology, Chinese Academy of Tropical Agricultural Sciences" id="ABBRID0EMSCI" xlink:type="simple">FCATAS</abbrev> 850) <bold>o</bold> Ascospore in 1% SDS. Scale bars: 1 cm (<bold>a, b</bold>); 0.2 mm (<bold>c, d</bold>); 10 µm (<bold>e–o</bold>).</p></caption><graphic xmlns:xlink="http://www.w3.org/1999/xlink" xlink:href="mycokeys-86-047-g004.jpg" position="float" orientation="portrait" xlink:type="simple" id="oo_633261.jpg"><uri content-type="original_file" xlink:type="simple">https://binary.pensoft.net/fig/633261</uri></graphic></fig><p><italic><tp:taxon-name><tp:taxon-name-part taxon-name-part-type="genus" reg="Xylaria">Xylaria</tp:taxon-name-part><tp:taxon-name-part taxon-name-part-type="species" reg="polysporicola">polysporicola</tp:taxon-name-part></tp:taxon-name></italic> is somewhat similar to <italic><tp:taxon-name><tp:taxon-name-part taxon-name-part-type="genus" reg="Xylaria">X.</tp:taxon-name-part><tp:taxon-name-part taxon-name-part-type="species" reg="amphithele">amphithele</tp:taxon-name-part></tp:taxon-name></italic> F. San Martín &amp; J.D. Rogers in shape and size of apical apparatus and ascospores. However, <italic><tp:taxon-name><tp:taxon-name-part taxon-name-part-type="genus" reg="Xylaria">X.</tp:taxon-name-part><tp:taxon-name-part taxon-name-part-type="species" reg="amphithele">amphithele</tp:taxon-name-part></tp:taxon-name></italic> has globose to conical stromata with 3–4 to 20 naked perithecia (<xref ref-type="bibr" rid="B38">San Martín and Rogers 1989</xref>). In the phylogenetic tree, <italic><tp:taxon-name><tp:taxon-name-part taxon-name-part-type="genus" reg="Xylaria">X.</tp:taxon-name-part><tp:taxon-name-part taxon-name-part-type="species" reg="polysporicola">polysporicola</tp:taxon-name-part></tp:taxon-name></italic> formed a lineage close to <italic><tp:taxon-name><tp:taxon-name-part taxon-name-part-type="genus" reg="Xylaria">X.</tp:taxon-name-part><tp:taxon-name-part taxon-name-part-type="species" reg="amphithele">amphithele</tp:taxon-name-part></tp:taxon-name></italic> and <italic><tp:taxon-name><tp:taxon-name-part taxon-name-part-type="genus" reg="Xylaria">X.</tp:taxon-name-part><tp:taxon-name-part taxon-name-part-type="species" reg="ficicola">ficicola</tp:taxon-name-part></tp:taxon-name></italic>, but is distant from <italic><tp:taxon-name><tp:taxon-name-part taxon-name-part-type="genus" reg="Xylaria">X.</tp:taxon-name-part><tp:taxon-name-part taxon-name-part-type="species" reg="phyllocharis">phyllocharis</tp:taxon-name-part></tp:taxon-name></italic>.</p></tp:treatment-sec><ref-list><ref id="B38"><mixed-citation xmlns:xlink="http://www.w3.org/1999/xlink" xlink:type="simple"><person-group><name name-style="western"><surname>San Martin</surname><given-names>GF</given-names></name><name name-style="western"><surname>Rogers</surname><given-names>JD</given-names></name></person-group> (<year>1989</year>) <article-title>A preliminary account of <italic><tp:taxon-name><tp:taxon-name-part taxon-name-part-type="genus">Xylaria</tp:taxon-name-part></tp:taxon-name></italic> of Mexico.</article-title><source>Mycotaxon</source><volume>34</volume>: <fpage>283</fpage>–<lpage>373</lpage>.</mixed-citation></ref><ref id="B8"><mixed-citation xmlns:xlink="http://www.w3.org/1999/xlink" xlink:type="simple"><person-group><name name-style="western"><surname>Fournier</surname><given-names>J</given-names></name><name name-style="western"><surname>Lechat</surname><given-names>C</given-names></name><name name-style="western"><surname>Courtecuisse</surname><given-names>R</given-names></name></person-group> (<year>2020</year>) <article-title>The genus <italic><tp:taxon-name><tp:taxon-name-part taxon-name-part-type="genus">Xylaria</tp:taxon-name-part></tp:taxon-name></italic> sensu lato (Xylar-iaceae) in Guadeloupe and Martinique (French West Indies) III. Taxa with sl-ender upright stromata. Ascomycete.</article-title><source>org</source><volume>12</volume>(<issue>3</issue>): <fpage>81</fpage>–<lpage>164</lpage>. <ext-link xlink:href="10.1128/jb.172.8.4238-4246.1990" ext-link-type="doi" xlink:type="simple">https://doi.org/10.1128/jb.172.8.4238-4246.1990</ext-link></mixed-citation></ref><ref id="B18"><mixed-citation xmlns:xlink="http://www.w3.org/1999/xlink" xlink:type="simple"><person-group><name name-style="western"><surname>Ju</surname><given-names>YM</given-names></name><name name-style="western"><surname>Rogers</surname><given-names>JD</given-names></name></person-group> (<year>1999</year>) <article-title>The <tp:taxon-name><tp:taxon-name-part taxon-name-part-type="family">Xylariaceae</tp:taxon-name-part></tp:taxon-name> of Taiwan (excluding <italic><tp:taxon-name><tp:taxon-name-part taxon-name-part-type="genus">Anthostomella</tp:taxon-name-part></tp:taxon-name></italic>).</article-title><source>Mycotaxon</source><volume>73</volume>: <fpage>343</fpage>–<lpage>440</lpage>.</mixed-citation></ref><ref id="B2"><mixed-citation xmlns:xlink="http://www.w3.org/1999/xlink" xlink:type="simple"><person-group><name name-style="western"><surname>Cooke</surname><given-names>MC</given-names></name></person-group> (<year>1883</year>) <article-title>On <tp:taxon-name><tp:taxon-name-part taxon-name-part-type="genus">Xylaria</tp:taxon-name-part></tp:taxon-name> and its allies.</article-title><source>Grevillea</source><volume>11</volume>: <fpage>81</fpage>–<lpage>94</lpage>.</mixed-citation></ref></ref-list></tp:taxon-treatment>
